# Supplementary material for: Effects of Preharvest Application of Oxalic Acid, γ-Aminobutyric Acid, and Melatonin on the Microbiological and Physicochemical Quality of Dried Figs at Commercial Harvest and During Storage
Source: Toxins (Basel). 2026 Mar 13;18(3):140. doi: 10.3390/toxins18030140 (PMC13030335; doi:10.3390/toxins18030140)
Supplement: Supplementary file 1 [file toxins-18-00140-s001.zip]

Archive with 1 entries (1 files):
- toxins-4170456-supplementary.pdf
